# Supplementary material for: Efficient Activation of Peroxymonosulfate by Biochar-Loaded Zero-Valent Copper for Enrofloxacin Degradation: Singlet Oxygen-Dominated Oxidation Process
Source: Nanomaterials (Basel). 2022 Aug 18;12(16):2842. doi: 10.3390/nano12162842 (PMC9415348; doi:10.3390/nano12162842)
Supplement: Supplementary file 1 [file nanomaterials-12-02842-s001.zip]

Archive with 1 entries (1 files):
- nanomaterials-1842432-supplementary.pdf
